# Supplementary material for: Cytochrome c Oxidase Subunit 5A (COX5A) Enhances Gastric Cancer Progression by Augmenting ATP Synthesis and Activating the PI3K/Akt Pathway
Source: J Cell Mol Med. 2025 Nov 3;29(21):e70922. doi: 10.1111/jcmm.70922 (PMC12582873; doi:10.1111/jcmm.70922)
Supplement: Supplementary file 2 — Data S1: jcmm70922‐sup‐0002‐DataS1.zip. [file JCMM-29-e70922-s002.zip]

Archive with 7 entries (6 files):
- Tumor Volume/AGS ╓╫┴÷╓╪┴┐.pzfx
- Tumor Volume/AGS│╔┴÷╠σ╗2.pzfx
- Tumor Volume/IM 95 ╓╫┴÷╓╪┴┐.pzfx
- Tumor Volume/IM95│╔┴÷╠σ╗2.pzfx
- Tumor Volume/SNU-601 ╓╫┴÷╓╪┴┐.pzfx
- Tumor Volume/SNU-601│╔┴÷╠σ╗2.pzfx
- Tumor Volume/
